# Supplementary material for: Single-Nucleotide Polymorphisms in Genes Associated with Mitochondrial and DNA Damage Response Modulate the Risk of Non-Alcoholic Fatty Liver Disease in Humans
Source: Int J Mol Sci. 2026 May 28;27(11):4854. doi: 10.3390/ijms27114854 (PMC13256566; doi:10.3390/ijms27114854)
Supplement: Supplementary file 1 [file ijms-27-04854-s001.zip]

Archive with 1 entries (1 files):
- ijms-4281748-supplementary.pdf
